# Supplementary material for: CRISPR‐Cas9–Mediated Genome Editing Confirms EPDR1 as an Effector Gene at the BMD GWAS‐Implicated ‘STARD3NL’ Locus
Source: JBMR Plus. 2021 Jul 23;5(9):e10531. doi: 10.1002/jbm4.10531 (PMC8441377; doi:10.1002/jbm4.10531)
Supplement: Supplementary file 7 — Table S1 Table contains the sequence of all primers used in these studies including: RNAi, sgRNAs, PCR primers, multiplexed sequencing primers and RT‐qPCR primers. [file JBM4-5-e10531-s004.xlsx]

## Sheet: Sheet1
siRNA Experiment
Catalog Number	Name	Target Sequence 1
LQ-013378-01-0002	ON-TARGETplus Human EPDR1	CUACACUGGCAUAGCACGA
		Target Sequence 2
mRNA Accession Number		GGACUAGAGUUCCCUCGUA
NM_001242946.1		Target Sequence 3
NM_001242948.1		CUGGAGAAGAUGAGCGAAG
NM_017549.4		Target Sequence 4
		GAAGAAAAUUGAAUGGCGA
Catalog Number	Name	Target Sequence
D-001810-01-20	ON-TARGETplus Non-targeting Control siRNA #1	UGGUUUACAUGUCGACUAA
CRISPR-cas9 SNP Deletion Experiment
sgRNA Primer Name	sgRNA Primer Sequence (Duplex)	Strand
US-1 sgRNA	caccgGAGTCAACATTGATGTTGGT	Forward duplex
	aaacACCAACATCAATGTTGACTCc	Reverse duplex
US-3 sgRNA	caccgAATAGGATGGAGATCTGTCA	Forward duplex
	aaacTGACAGATCTCCATCCTATTc	Reverse duplex
US-4 sgRNA	caccgATAGTGATATCATAGCATGA	Forward duplex
	aaacTCATGCTATGATATCACTATc	Reverse duplex
DS-1 sgRNA	caccgCAATGGTTTAAACCTTGATG	Forward duplex
	aaacCATCAAGGTTTAAACCATTGc	Reverse duplex
DS-3 sgRNA	caccgGTCTTGCTTGGCAAGTACAG	Forward duplex
	aaacCTGTACTTGCCAAGCAAGACc	Reverse duplex
DS-4 sgRNA	caccgCCATATGACTGGCTAAGGGT	Forward duplex
	aaacACCCTTAGCCAGTCATATGGc	Reverse duplex
CRISPR PCR Validation Experiment
PCR Primer Name	PCR Primer Sequence
F PCR Primer	TGGATTGATGGATGGACAAAGA
F-Nested PCR Primer	CAGATCTGTGATAAAGCAAGTATAGTG
R PCR Primer	CAATTTGAGAGGCCGAGGT
R-Nested PCR Primer	ATCACCTGAGGTCACTGGTTC
CRISPR Sequencing Validation Experiment
Multiplex Sequencing Primer Name	Multiplex Sequencing Primer Sequence
F1 multiplex sequencing primer	ACACTCTTTCCCTACACGACGCTCTTCCGATCTCCTAAAGAATGGAATACAATACCATC
F2 multiplex sequencing primer	ACACTCTTTCCCTACACGACGCTCTTCCGATCTACCAACATCAATGTTGACTC
F3 multiplex sequencing primer	ACACTCTTTCCCTACACGACGCTCTTCCGATCTCCTGAAGATATGGGACAGTT
F4 multiplex sequencing primer	ACACTCTTTCCCTACACGACGCTCTTCCGATCTTGACAGATCTCCATCCTATT
R1 multiplex sequencing primer	GACTGGAGTTCAGACGTGTGCTCTTCCGATCTGAGGTTGCAGTGAGCCAAGAT
R2 multiplex sequencing primer	GACTGGAGTTCAGACGTGTGCTCTTCCGATCTCCATATGACTGGCTAAGGGT
R3 multiplex sequencing primer	GACTGGAGTTCAGACGTGTGCTCTTCCGATCTGTCTTGCTTGGCAAGTACAG
R4 multiplex sequencing primer	GACTGGAGTTCAGACGTGTGCTCTTCCGATCTAACTAGAAAGTGCAATGTCG
qPCR Experiment
qPCR Primer Name	qPCR Primer Sequence
hGAPDH_S	TGGTATCGTGGAAGGACTCATGAC
hGAPDH_AS	ATGCCAGTGAGCTTCCCGTTCAGC
hEPDR1_S	CGCAGCAGTGGGAGGG
hEPDR1_AS	CTTTGAGCACTGCTTGGTGG
